# Supplementary material for: Underlying mechanisms of leprosy recurrence in the Western Amazon: a retrospective cohort study
Source: BMC Infect Dis. 2019 May 22;19:460. doi: 10.1186/s12879-019-4100-6 (PMC6532254; doi:10.1186/s12879-019-4100-6)
Supplement: Supplementary file 1 — Retrospective cohort study on leprosy recurrence in Acre State: raw data, glossary, patients and recurrences. Spreadsheet 1, raw data: data retrieved from medical prontuaries. Spreadsheet 2, glossary: complementary information on the acronyms or abbreviations present in the raw data spreadsheet. Spreadsheet 3, patients: age, sex, therapeutic scheme and the time interval between release from treatment and a new diagnosis for each patient with a second episode of leprosy. Spreadsheet 4, recurrences: age, sex, therapeutic scheme and the time interval between release from treatment and a new diagnosis for each leprosy recurrent case. (XLSX 76 kb) [file 12879_2019_4100_MOESM1_ESM.xlsx]

## Sheet: Raw Data
ID	City	N_react	Birth_date	Date_FirstDiag	Age_FirstDiag	Discharge_aft_treatment1	Date_SecDiag	Time_int_react1	Age_SecDiag	Discharge_aft_treatment2	Date_ThirdDiag	Time_int_react2	Age_ThirdDiag	Discharge_aft_treatment3	Date_FourDiag	Time_int_react3	Agr_FourDiag	Discharge_tratment4	Sexo	Therap_Scheme1	Therap_Scheme2	Therap_Scheme3	Therap_Scheme4	OBS
110	RIO BRANCO	1	1981-12-07	1999-07-22	17.6329	1999-07-22	2002-06-12	2.89315	20.526	2003-08-15	88	88	88	88	88	88	88	88	2	1	3	88	88
114	RIO BRANCO	1	1973-12-10	2000-08-21	26.7151	2001-05-25	2005-05-31	4.01918	31.4932	2006-07-29	88	88	88	88	88	88	88	88	1	4	4	88	88
98	RIO BRANCO	1	1939-01-18	1979-09-21	40.7014	1986-04-27	2007-12-12	21.6411	68.9452	2008-12-30	88	88	88	88	88	88	88	88	1	2	4	88	88
22	CZS	1	1956-05-21	1966-09-27	10.3589	1989-07-29	2008-08-14	19.0575	52.2685	2009-08-12	88	88	88	88	88	88	88	88	1	2	4	88	88
140	SENADOR GUIOMARD	1	1947-10-25	2001-01-08	53.2438	2001-01-08	2006-09-13	5.68219	58.926	2007-03-20	88	88	88	88	88	88	88	88	1	1	3	88	88
78	RIO BRANCO	1	1957-02-11	2005-12-05	48.8466	2006-05-29	2010-06-21	4.06575	53.3918	2012-04-02	88	88	88	88	88	88	88	88	2	3	4	88	88
167	RIO BRANCO	2	1970-08-22	1998-12-21	28.3507	1998-12-21	2000-07-10	1.55342	29.9041	2001-01-05	2006-05-29	5.39726	35.7918	2007-10-24	88	88	88	88	1	1	3	4	88
55	ACRELÂNDIA	1	1982-02-11	1998-01-16	15.9397	1998-01-16	2008-08-21	10.6027	26.5425	2009-08-20	88	88	88	88	88	88	88	88	1	1	4	88	88
21	CZS	1	1963-05-14	1966-09-27	3.37534	1989-07-29	2008-08-14	19.0575	45.2849	2009-08-12	88	88	88	88	88	88	88	88	2	2	4	88	88
79	RIO BRANCO	1	1977-03-13	2004-07-02	27.3233	2004-12-01	2010-10-05	5.84658	33.5863	2011-10-24	88	88	88	88	88	88	88	88	1	3	4	88	88
111	RIO BRANCO	1	1975-12-01	2002-03-11	26.2932	2002-08-30	2006-10-03	4.09589	30.8603	2007-12-13	88	88	88	88	88	88	88	88	1	3	3	88	88
1	CZS	1	1953-06-12	1970-07-06	17.0767	1984-01-25	2010-08-04	26.5425	57.1836	2011-06-13	88	88	88	88	88	88	88	88	2	2	4	88	88
161	RIO BRANCO	1	1978-08-22	2001-05-31	22.789	2001-11-19	2003-10-07	1.88219	25.1425	2004-09-10	88	88	88	88	88	88	88	88	1	3	4	88	88
15	CZS	1	1983-02-12	1999-02-17	16.0247	2000-05-05	2004-08-12	4.27397	21.5123	2005-10-13	88	88	88	88	88	88	88	88	2	4	4	88	88
133	RIO BRANCO	1	1936-08-29	1994-06-23	57.8548	1996-07-01	2006-03-27	9.74247	69.6219	1996-07-01	88	88	88	88	88	88	88	88	1	5	5	88	88
135	SENADOR GUIOMARD	1	1944-08-22	1988-06-08	43.8247	1993-06-08	2006-07-11	13.0986	61.926	2007-10-02	88	88	88	88	88	88	88	88	1	4	5	88	88
194	TARAUACÁ	1	1972-08-28	2000-04-12	27.6411	2000-08-14	2006-02-14	5.50685	33.4877	2006-08-14	88	88	88	88	88	88	88	88	1	3	3	88	88	MB 6 doses
33	CZS	1	1984-09-10	1989-08-07	4.90959	1991-10-21	2007-09-05	15.8849	23	2008-12-08	88	88	88	88	88	88	88	88	2	5	4	88	88
17	CZS	1	1950-04-10	1988-06-09	38.1918	1990-08-30	2008-01-20	17.4027	57.8192	2010-04-05	88	88	88	88	88	88	88	88	1	2	4	88	88
169	RIO BRANCO	1	1980-09-18	1995-12-11	15.2384	1996-05-07	2001-04-10	4.92877	20.5726	2003-03-19	88	88	88	88	88	88	88	88	1	3	5	88	88
88	RIO BRANCO	1	1982-03-13	2005-05-19	23.2	2006-05-09	2012-04-24	5.96438	30.137	2013-07-01	88	88	88	88	88	88	88	88	2	4	4	88	88
47	PORTO ACRE	1	1956-06-20	2000-02-28	43.7205	2002-06-25	2011-02-09	8.63288	54.6767	2012-02-28	88	88	88	88	88	88	88	88	2	5	4	88	88
48	PORTO ACRE	1	1941-07-14	1969-12-29	28.4795	1989-11-17	2012-01-07	22.1534	70.5315	2012-11-23	88	88	88	88	88	88	88	88	1	2	4	88	88
57	BUJARI	1	1954-02-04	1988-09-08	34.6164	1992-04-06	2013-06-05	21.1781	59.3726	2014-04-22	88	88	88	88	88	88	88	88	1	5	4	88	88
145	RIO BRANCO	1	1941-05-06	1986-07-14	45.2192	1991-09-04	2001-10-03	10.0877	60.4521	2002-09-03	88	88	88	88	88	88	88	88	2	2	4	88	88
41	CZS	1	1967-11-12	1975-12-06	8.07123	1988-06-09	2003-12-12	15.5178	36.1068	2005-01-05	88	88	88	88	88	88	88	88	2	2	4	88	88
96	RIO BRANCO	1	1981-07-11	1993-09-13	12.1836	1995-05-02	2007-06-04	12.0986	25.9151	2007-12-18	88	88	88	88	88	88	88	88	2	3	3	88	88	MB 6 doses
14	CZS	1	1956-03-25	2000-06-26	44.2849	2002-08-22	2005-03-28	2.6	49.0411	2006-02-20	88	88	88	88	88	88	88	88	1	4	4	88	88
77	RIO BRANCO	1	1979-03-05	1996-08-05	17.4329	1998-09-19	2010-09-28	12.0329	31.589	2011-09-15	88	88	88	88	88	88	88	88	1	5	4	88	88
75	RIO BRANCO	1	1988-04-17	2000-08-16	12.3397	2001-02-08	2013-05-13	12.2658	25.0877	2014-05-25	88	88	88	88	88	88	88	88	1	3	4	88	88
166	RIO BRANCO	1	1986-07-31	1999-06-08	12.863	1999-06-08	2003-03-06	3.74521	16.6082	2003-07-28	88	88	88	88	88	88	88	88	1	1	3	88	88	MB 6 doses
191	MARECHAL THAUMATURGO	1	1960-02-03	1982-04-09	22.1945	1990-12-31	2004-05-27	13.4137	44.3425	2005-11-25	88	88	88	88	88	88	88	88	1	2	4	88	88
37	CZS	1	1960-10-17	1966-12-16	6.16712	1988-03-06	2001-04-10	13.1041	40.5068	2002-09-12	88	88	88	88	88	88	88	88	1	2	4	88	88
193	TARAUACÁ	1	1944-04-29	1991-06-09	47.1425	1993-07-26	2004-11-03	11.2822	60.5562	2005-11-24	88	88	88	88	88	88	88	88	1	5	4	88	88
163	RIO BRANCO	1	1981-09-09	1998-11-19	17.2055	1999-04-09	2003-04-30	4.06027	21.6521	2003-09-17	88	88	88	88	88	88	88	88	2	3	3	88	88	MB 6 doses
13	CZS	1	1981-06-27	1992-01-29	10.5973	1993-12-29	2007-01-24	13.0795	25.5945	2008-06-08	66	88	88	66	88	88	88	88	1	5	4	88	88
6	CZS	1	1980-01-14	1999-11-23	19.8712	2001-09-01	2008-09-03	7.01096	28.6575	2008-11-09	88	88	88	88	88	88	88	88	1	5	4	88	88
177	MÂNCIO LIMA	1	1965-01-02	1989-07-20	24.5616	1991-08-19	2005-10-11	14.1562	40.8	2006-11-26	88	88	88	88	88	88	88	88	1	5	4	88	88
157	RIO BRANCO	1	1988-07-03	1999-03-26	10.7342	1999-03-26	2003-11-04	4.6137	15.3479	2005-02-07	88	88	88	88	88	88	88	88	1	1	4	88	88
180	RODRIGUES ALVES	1	1981-05-13	1998-10-09	17.4192	2000-11-27	2008-12-19	8.06575	27.6219	2009-10-29	88	88	88	88	88	88	88	88	1	5	4	88	88
40	CZS	2	1963-08-16	1997-08-11	34.011	1999-11-03	2003-07-28	3.73425	39.9753	2004-12-08	2012-03-20	7.28493	48.6274	2012-06-23	88	88	88	88	1	4	4	4	88
80	RIO BRANCO	1	1986-03-03	2008-07-21	22.4	2010-01-21	2011-08-23	1.5863	25.4904	2013-07-01	88	88	88	88	88	88	88	88	1	3	4	88	88
67	BRASILÉIA	1	1983-06-30	2005-10-14	22.3068	2006-09-12	2009-04-20	2.60548	25.8247	2009-10-01	88	88	88	88	88	88	88	88	1	4	3	88	88	MB 6 doses
61	XAPURI	1	1982-09-11	2005-12-06	23.2521	2006-11-13	2009-01-08	2.15616	26.3452	2010-01-29	88	88	88	88	88	88	88	88	1	4	4	88	88
82	RIO BRANCO	1	1956-11-01	1999-06-22	42.6658	2001-03-09	2011-08-23	10.463	54.8438	2012-08-09	88	88	88	88	88	88	88	88	1	5	4	88	88
46	PORTO ACRE	1	1982-02-20	2002-11-07	20.726	2003-05-19	2006-02-01	2.70959	23.9644	2006-09-05	88	88	88	88	88	88	88	88	1	3	3	88	88
56	MANOEL URBANO	1	1984-12-02	2006-01-17	21.1397	2006-06-10	2009-09-28	3.30411	24.8384	2010-12-10	88	88	88	88	88	88	88	88	1	3	4	88	88
123	RIO BRANCO	1	1983-12-22	1995-08-09	11.6384	1996-01-08	2002-06-10	6.42466	18.4795	2002-12-13	88	88	88	88	88	88	88	88	2	3	3	88	88	MB 6 doses
188	PORTO WALTER	1	1990-08-24	1998-07-10	7.88219	2001-04-02	2011-02-22	9.89863	20.5123	2012-05-05	88	88	88	88	88	88	88	88	1	5	4	88	88
25	CZS	1	1981-04-14	2005-06-16	24.189	2006-08-20	2009-12-14	3.32055	28.6877	2010-12-14	88	88	88	88	88	88	88	88	2	3	4	88	88	MB 7 doses
16	CZS	1	1956-12-17	2001-06-07	44.5014	2002-12-07	2005-02-14	2.19178	48.1945	2005-12-12	88	88	88	88	88	88	88	88	1	5	3	88	88	MB 6 doses
185	RODRIGUES ALVES	1	1978-04-21	1992-04-01	13.9562	1994-12-20	2010-03-17	15.2493	31.926	2011-04-30	88	88	88	88	88	88	88	88	2	5	4	88	88
5	CZS	1	1959-07-20	1991-06-18	31.9342	1992-01-23	2011-07-18	19.4959	52.0301	2012-08-09	88	88	88	88	88	88	88	88	1	3	5	88	88
187	PORTO WALTER	3	1981-11-06	1986-08-19	4.7863	1991-09-07	1992-01-16	0.358904	10.2	1992-07-11	1996-12-17	4.43836	15.1233	2000-04-02	2008-11-17	8.63288	27.0493	2009-01-20	1	2	3	5	4
146	RIO BRANCO	1	1971-07-12	2000-11-06	29.3425	2001-03-29	2005-05-25	4.1589	33.8932	2006-06-23	88	88	88	88	88	88	88	88	1	3	4	88	88
179	MÂNCIO LIMA	1	1964-06-08	1993-08-10	29.1918	1997-07-06	2006-03-14	8.69315	41.7918	2007-03-28	88	88	88	88	88	88	88	88	1	5	4	88	88
38	CZS	1	1933-08-28	1943-07-01	9.84658	1988-03-01	2001-05-03	13.1808	67.726	2003-04-22	88	88	88	88	88	88	88	88	2	2	4	88	88
168	RIO BRANCO	2	1966-07-07	1992-06-17	25.9644	1993-06-18	2010-03-03	16.7178	43.6849	2011-03-20	88	88	88	88	88	88	88	88	1	4	4	88	88	Desconsiderar a 2 recidiva, paciente faltoso tomou somente 2 doses, reiniciou somente em 2010, portanto 1 recidiva
4	CZS	1	1980-05-01	1999-03-01	18.8438	2001-01-08	2011-11-01	10.8192	31.5233	2013-01-21	88	88	88	88	88	88	88	88	1	5	4	88	88	Não havia informação no prontuário da quantidade de doses do 1º tto, entretanto a considerar a data da alta 23 doses
68	PLÁCIDO DE CASTRO	1	1997-10-28	2015-09-20	17.9068	2006-08-28	2008-08-13	1.96164	10.8	2009-10-09	88	88	88	88	88	88	88	88	1	3	4	88	88
178	MÂNCIO LIMA	1	1987-03-17	2002-08-22	15.4438	2003-09-01	2009-12-14	6.29041	22.7616	2010-12-10	88	88	88	88	88	88	88	88	1	4	4	88	88
93	RIO BRANCO	1	1936-05-04	1988-04-07	51.9616	1990-03-14	2010-05-25	20.211	74.1068	2011-05-02	88	88	88	88	88	88	88	88	1	5	4	88	88
42	CZS	2	1950-10-18	1980-06-02	29.6438	1988-01-23	1988-05-04	0.279452	37.5699	1999-06-02	2002-10-08	3.35342	52.0082	2004-06-29	88	88	88	88	1	2	4	5	88
106	RIO BRANCO	1	1970-10-10	1990-10-31	20.0712	1991-03-27	2002-10-25	11.589	32.063	2002-08-15	88	88	88	88	88	88	88	88	1	3	4	88	88
91	RIO BRANCO	1	1979-12-19	2005-08-01	25.6356	2006-09-01	2013-01-17	6.38356	33.1041	2014-01-03	88	88	88	88	88	88	88	88	1	4	4	88	88
151	RIO BRANCO	1	1983-05-03	1995-02-05	11.7699	1995-08-09	2006-03-20	10.6192	22.8959	2007-02-08	88	88	88	88	88	88	88	88	1	3	4	88	88
2	CZS	1	1968-07-10	1990-05-17	21.8658	1993-01-16	2013-08-13	20.5863	45.1233	2014-08-25	88	88	88	88	88	88	88	88	1	5	4	88	88
94	RIO BRANCO	1	1973-07-08	1989-05-19	15.874	1992-10-23	2007-05-14	14.5644	33.8712	2008-05-01	88	88	88	88	88	88	88	88	1	6	4	88	88
147	RIO BRANCO	1	1978-08-31	1989-05-14	10.7096	1992-05-20	2003-10-02	11.3753	25.1041	2004-11-23	88	88	88	88	88	88	88	88	1	2	4	88	88
195	TARAUACÁ	1	1976-08-12	2008-04-25	31.7233	2008-11-02	2009-09-16	0.871233	33.1178	2010-09-08	88	88	88	88	88	88	88	88	2	3	4	88	88
70	RIO BRANCO	1	1966-04-18	2001-10-16	35.5205	2002-10-09	2013-09-23	10.9644	47.4658	2015-12-12	88	88	88	88	88	88	88	88	1	4	5	88	88
129	RIO BRANCO	1	1986-02-15	2003-02-26	17.0411	2004-04-30	2009-01-06	4.69041	22.9068	2010-01-05	88	88	88	88	88	88	88	88	1	3	4	88	88
186	RODRIGUES ALVES	1	1980-10-22	1996-05-08	15.5534	1998-04-12	2013-07-03	15.2356	32.7178	2014-06-12	88	88	88	88	88	88	88	88	1	5	4	88	88
89	RIO BRANCO	2	1954-05-31	1989-08-09	35.2164	1992-10-26	2012-08-14	19.8137	58.2466	2013-08-13	2013-09-05	0.0630137	59.3068	2015-10-05	88	88	88	88	1	6	4	5	88
138	SENADOR GUIOMARD	1	1979-04-22	1998-07-28	19.2795	2000-06-13	2008-05-26	7.95616	29.1151	2009-07-14	88	88	88	88	88	88	88	88	1	5	4	88	88
113	RIO BRANCO	1	1980-12-18	2000-11-30	19.9644	2001-05-18	2004-04-05	2.88493	23.3123	2005-05-25	88	88	88	88	88	88	88	88	2	3	4	88	88
136	SENADOR GUIOMARD	1	1955-05-05	1999-04-07	43.9534	2001-04-02	2010-05-18	9.13151	55.074	2011-05-16	88	88	88	88	88	88	88	88	1	4	4	88	88
128	RIO BRANCO	1	1970-09-17	1998-07-10	27.8301	1999-02-24	2001-09-25	2.5863	31.0438	2003-08-15	88	88	88	88	88	88	88	88	2	3	5	88	88
196	TRAUACA	1	1950-03-24	1977-08-05	27.3863	1988-11-10	2005-08-04	16.7425	55.4027	2006-10-16	88	88	88	88	88	88	88	88	1	3	4	88	88
23	CZS	1	1947-03-04	1974-01-31	26.9315	1988-03-02	2011-07-18	23.3918	64.4164	2012-08-24	88	88	88	88	88	88	88	88	1	2	4	8	88
160	RIO BRANCO	1	1948-07-12	1972-01-19	23.537	1980-03-06	2003-10-17	23.6301	55.3014	2004-11-16	88	88	88	88	88	88	88	88	1	2	4	88	88
30	CZS	1	1930-06-25	1958-04-05	27.7973	1988-02-28	2004-01-07	15.8685	73.5863	2005-01-07	88	88	88	88	88	88	88	88	1	2	4	88	88
130	RIO BRANCO	1	1942-12-30	1993-09-10	50.7315	1996-03-18	2009-08-05	13.3918	66.6438	2010-09-02	88	88	88	88	88	88	88	88	1	5	4	88	88
118	RIO BRANCO	1	1957-08-10	1997-09-04	40.0959	1998-11-18	2003-05-15	4.49041	45.7918	2004-04-14	88	88	88	88	88	88	88	88	1	4	4	88	88
76	RIO BRANCO	2	1979-08-21	1996-06-10	16.8164	1998-06-08	2005-05-04	6.90959	25.7205	2006-08-10	2014-05-07	7.74521	34.7342	2015-08-24	88	88	88	88	1	5	4	4	88
104	RIO BRANCO	1	1983-03-31	1994-01-13	10.7973	1995-12-19	2002-09-20	6.7589	19.4877	2003-11-12	88	88	88	88	88	88	88	88	1	5	4	88	88
183	RODRIGUES ALVES	1	1983-08-13	2000-05-19	16.7781	2000-12-10	2014-03-20	13.2822	30.6219	2015-07-03	88	88	88	88	88	88	88	88	1	3	4	88	88
32	CZS	2	1941-01-28	1988-12-14	47.9096	1989-05-10	1992-12-24	3.6274	51.9397	1994-03-21	2005-05-18	11.1671	64.3452	2006-11-21	88	88	88	88	1	3	5	4	88	MB 5 doses
36	CZS	2	1946-06-12	1964-05-23	17.9589	1988-07-30	1990-06-26	1.90685	44.0685	1990-11-26	2001-01-16	10.1479	54.6356	2001-12-13	88	88	88	88	1	2	3	4	88
126	RIO BRANCO	1	1939-11-15	1995-11-10	56.0247	1996-05-20	2001-03-29	4.86027	61.411	2003-01-24	88	88	88	88	88	88	88	88	2	3	5	88	88
182	RODRIGUES ALVES	1	1963-04-10	2000-05-19	37.1342	2000-12-10	2014-03-20	13.2822	50.9781	2015-07-03	88	88	88	88	88	88	88	88	1	3	4	88	88
116	RIO BRANCO	1	1982-01-28	1999-01-28	17.011	1999-07-22	2005-05-31	5.86301	23.3534	2005-11-16	88	88	88	88	88	88	88	88	2	3	3	88	88	MB 6 doses
134	SENADOR GUIOMARD	1	1978-12-29	2003-12-31	25.0219	2004-12-10	2007-10-09	2.83014	28.7973	2008-10-21	88	88	88	88	88	88	88	88	1	4	4	88	88	MB 3 doses
100	RIO BRANCO	1	1962-03-04	1988-12-14	26.8	1992-08-24	2008-04-15	15.6521	46.1479	2009-05-03	88	88	88	88	88	88	88	88	1	6	4	88	88
63	BRASILÉIA	1	1973-03-07	2003-09-26	30.5753	2004-03-21	2006-03-15	1.98356	33.0438	2006-09-04	88	88	88	88	88	88	88	88	2	3	3	88	88
197	TARAUACÁ	1	1946-01-22	1989-08-21	43.6082	1992-06-19	2004-08-20	12.1781	58.6164	2006-05-30	88	88	88	88	88	88	88	88	1	5	4	88	88
28	CZS	1	1945-09-05	1961-04-10	15.6055	1988-06-08	2011-01-28	22.6548	65.4411	2011-08-22	88	88	88	88	88	88	88	88	1	2	3	88	88	MB 8 doses
84	RIO BRANCO	1	1986-04-02	2002-05-04	16.0986	2002-10-30	2011-02-24	8.32603	24.9151	2012-03-22	88	88	88	88	88	88	88	88	1	3	4	88	88
159	RIO BRANCO	1	1964-01-12	1984-07-09	20.5041	1984-12-08	2003-12-08	19.011	39.9315	2005-08-19	88	88	88	88	88	88	88	88	1	3	3	88	88	MB 8 doses
164	RIO BRANCO	1	1981-08-23	2001-06-08	19.8055	2001-11-23	2003-06-06	1.53425	21.8	2004-05-13	88	88	88	88	88	88	88	88	1	3	4	88	88
92	RIO BRANCO	1	1956-06-24	2006-02-03	49.6466	2007-08-04	2013-11-09	6.27123	57.4164	2013-11-20	88	88	88	88	88	88	88	88	1	3	4	88	88
198	TARAUACÁ	1	1954-11-08	1989-05-29	34.5781	1990-01-15	2003-05-08	13.3178	48.5288	2004-04-22	88	88	88	88	88	88	88	88	1	5	4	88	88
3	CZS	1	1939-08-12	1971-11-16	32.2849	1989-07-21	2014-05-21	24.8493	74.8247	2015-04-29	88	88	88	88	88	88	88	88	1	2	4	88	88
66	BRASILÉIA	1	1964-05-13	1995-04-05	30.9151	1995-10-04	2009-09-11	13.9479	45.3616	2010-08-16	88	88	88	88	88	88	88	88	1	3	4	88	88
142	PLACIDO DE CASTRO	1	1983-04-18	1999-09-13	16.4164	1999-09-13	2001-09-27	2.0411	18.4575	2002-03-27	88	88	88	88	88	88	88	88	2	1	3	88	88	MB 6 doses
95	RIO BRANCO	1	1987-04-28	1997-04-24	9.99726	1999-09-02	2007-05-07	7.68219	20.0384	2008-04-07	88	88	88	88	88	88	88	88	1	6	4	88	88
119	RIO BRANCO	1	1954-04-15	1987-11-03	33.5753	1989-10-26	2002-12-19	13.1562	48.7123	2004-10-24	88	88	88	88	88	88	88	88	2	5	4	88	88
34	CZS	1	1969-07-31	1998-09-08	29.126	1999-12-01	2004-08-08	4.69041	35.0466	2004-09-08	88	88	88	88	88	88	88	88	2	4	4	88	88
9	CZS	2	1950-06-16	1987-10-04	37.326	1989-08-24	1991-10-12	2.13425	41.3507	1992-09-10	2009-03-23	16.5425	58.8082	2010-03-09	88	88	88	88	2	2	3	4	88
10	CZS	2	1953-11-23	1980-11-18	27.0055	1988-06-09	1989-06-09	1	35.5671	1991-05-14	2005-04-22	13.9507	51.4466	2006-03-13	88	88	88	88	2	2	4	4	88
105	RIO BRANCO	1	1933-11-05	1999-03-19	65.411	2000-09-09	2003-07-20	2.86027	69.7507	2004-07-20	88	88	88	88	88	88	88	88	1	4	4	88	88
165	RIO BRANCO	1	1968-01-01	2000-12-01	32.9397	2000-12-01	2003-03-27	2.31781	35.2575	2003-09-02	88	88	88	88	88	88	88	88	1	1	3	88	88
115	RIO BRANCO	1	1971-07-22	2000-11-06	29.3151	2001-03-29	2005-05-25	4.1589	33.8658	2006-06-23	88	88	88	88	88	88	88	88	1	3	4	88	88
86	RIO BRANCO	1	1920-10-24	2006-08-07	85.8438	2007-02-01	2012-11-05	5.76438	92.0959	2013-10-30	88	88	88	88	88	88	88	88	2	3	4	88	88
11	CZS	1	1963-10-24	2002-05-02	38.5479	2002-12-30	2004-03-03	1.17534	40.3863	2004-05-24	88	88	88	88	88	88	88	88	2	3	4	88	88
192	TARAUACÁ	1	1980-04-12	1998-08-07	18.3315	1999-01-08	2003-05-08	4.33151	23.0849	2004-01-25	88	88	88	88	88	88	88	88	2	3	3	88	88
149	RIO BRANCO	1	1991-07-01	2004-02-18	12.6438	2005-02-24	2014-04-03	9.10959	22.7726	2015-04-09	88	88	88	88	88	88	88	88	1	4	4	88	88
109	RIO BRANCO	1	1962-02-07	1988-11-21	26.8055	1990-05-18	2002-10-09	12.4027	40.6959	2003-09-15	88	88	88	88	88	88	88	88	2	4	4	88	88
141	SENADOR GUIOMARD	1	1976-03-23	1996-04-09	20.0603	1996-09-10	2001-03-12	4.50411	24.9863	2001-12-30	88	88	88	88	88	88	88	88	2	3	4	88	88
107	RIO BRANCO	2	1937-03-22	1986-07-29	49.3863	1987-04-11	1987-12-29	0.717808	50.8055	1988-12-05	2002-03-20	13.2959	65.0384	2003-03-27	88	88	88	88	1	2	4	4	88
190	MARECHAL THAUMATURGO	1	1953-03-13	1990-06-18	37.2904	1992-01-21	2006-03-05	14.1288	53.0137	2007-03-13	88	88	88	88	88	88	88	88	2	2	4	88	88
97	RIO BRANCO	1	1964-04-01	1992-06-27	28.2575	1995-11-20	2007-03-12	11.3151	42.9726	2008-07-03	88	88	88	88	88	88	88	88	2	5	5	88	88
8	CZS	1	1944-09-20	1994-04-27	49.6329	1994-11-02	2007-05-29	12.5781	62.7288	2008-05-04	88	88	88	88	88	88	88	88	2	3	4	88	88
74	BRASILÉIA	1	1976-01-11	2000-03-28	24.2274	2000-03-02	2003-07-29	3.40822	27.5644	2004-02-15	88	88	88	88	88	88	88	88	2	3	4	88	88	MB 6 doses
125	RIO BRANCO	1	1963-04-29	1998-01-07	34.7178	1999-02-26	2002-10-23	3.65753	39.5123	2003-10-30	88	88	88	88	88	88	88	88	2	3	4	88	88
184	RODRIGUES ALVES	1	1960-09-07	1972-08-16	11.9479	1992-06-05	2003-10-14	11.3644	43.1288	2004-08-05	88	88	88	88	88	88	88	88	1	2	4	88	88
43	PORTO ACRE	1	1971-11-06	1996-01-17	24.2137	1996-07-10	2002-11-25	6.38082	31.074	2003-08-15	88	88	88	88	88	88	88	88	2	3	3	88	88	MB 8 doses
24	CZS	1	1978-10-18	1997-02-21	18.3589	1999-01-23	2008-12-29	9.93973	30.2192	2009-11-23	88	88	88	88	88	88	88	88	1	5	4	88	88
102	RIO BRANCO	1	1976-06-17	2001-04-11	24.8329	2002-04-16	2009-08-28	7.3726	33.2192	2010-10-16	88	88	88	88	88	88	88	88	1	4	4	88	88
12	CZS	1	1991-11-03	2001-04-09	9.43836	2001-09-06	2005-10-19	4.12055	13.9699	2006-06-06	88	88	88	88	88	88	88	88	2	3	3	88	88	MB 6 doses
131	RIO BRANCO	1	1986-10-04	2007-05-08	20.6055	2007-10-16	2009-07-23	1.76986	22.8164	2010-01-23	88	88	88	88	88	88	88	88	2	3	3	88	88
60	XAPURI	1	1966-10-19	2003-05-25	36.6219	2003-10-25	2009-04-17	5.48219	42.5233	2010-05-13	88	88	88	88	88	88	88	88	1	3	4	88	88	MB 6 doses
45	PORTO ACRE	2	1952-06-07	1968-01-12	15.6082	1986-01-23	1989-01-17	2.9863	36.6384	1991-08-19	2006-08-24	15.0247	54.2493	2007-09-24	88	88	88	88	2	2	5	4	88
121	RIO BRANCO	1	1980-10-03	1996-07-26	15.8219	1998-05-27	2003-03-06	4.77808	22.4356	2204-02-22	88	88	88	88	88	88	88	88	1	4	4	88	88
112	RIO BRANCO	1	1978-01-23	2000-03-02	22.1205	2001-08-07	2004-02-18	2.53425	26.0877	2005-04-14	88	88	88	88	88	88	88	88	2	4	4	88	88
87	RIO BRANCO	1	1974-02-02	2007-06-19	33.3973	2007-12-08	2012-09-20	4.78904	38.6575	2013-08-15	88	88	88	88	88	88	88	88	2	3	4	88	88
137	SENADOR GUIOMARD	1	1968-05-01	2001-01-18	32.7397	2001-06-12	2008-08-28	7.21644	40.3534	2009-09-30	88	88	88	88	88	88	88	88	2	3	4	88	88
103	RIO BRANCO	2	1946-03-03	1985-12-10	39.8	1988-09-20	1988-10-19	0.0794521	42.6603	1990-10-15	2009-07-10	18.7479	63.3973	2010-01-19	88	88	88	88	2	2	4	3	88	MB 6 doses
7	CZS	1	1976-11-27	2004-10-19	27.9123	2005-09-22	2010-02-02	4.36712	33.2055	2011-02-28	88	88	88	88	88	88	88	88	1	4	4	88	88
124	RIO BRANCO	1	1951-05-29	1994-05-16	42.9945	1995-03-22	2002-02-15	6.90959	50.7534	2002-08-20	88	88	88	88	88	88	88	88	2	3	3	88	88	MB 7 doses
52	SENA MADUREIRA	1	1947-07-10	1992-07-24	45.0712	1995-05-12	2003-01-22	7.70411	55.5753	2004-02-06	88	88	88	88	88	88	88	88	1	5	4	88	88
144	RIO BRANCO	1	1963-09-08	1999-08-20	35.9726	1999-08-20	2001-03-02	1.53425	37.5068	2002-01-02	88	88	88	88	88	88	88	88	1	1	3	88	88	MB 7 doses
90	RIO BRANCO	1	1957-05-12	1984-04-18	26.9534	1984-10-15	2013-12-14	29.1836	56.6301	2014-01-14	88	88	88	88	88	88	88	88	2	3	4	88	88
176	RIO BRANCO	1	1964-04-17	1976-02-18	11.8466	1988-03-10	2003-12-15	15.7753	39.6877	2004-12-30	88	88	88	88	88	88	88	88	2	2	4	88	88
117	RIO BRANCO	1	1982-06-16	1998-05-27	15.9562	2000-04-13	2005-08-02	5.30685	23.1452	2006-06-22	88	88	88	88	88	88	88	88	1	5	5	88	88
49	CAPIXABA	1	1982-07-03	2001-07-30	19.0877	2002-01-07	2004-03-18	2.19452	21.7233	2004-09-19	88	88	88	88	88	88	88	88	2	3	3	88	88	MB 6 doses
148	RIO BRANCO	1	1949-04-24	1993-06-18	44.1808	2005-05-19	2013-05-29	8.03288	64.1397	2014-06-26	88	88	88	88	88	88	88	88	2	5	4	88	88
53	SENA MADUREIRA	1	1986-10-10	1999-07-30	12.811	2000-01-12	2008-11-10	8.83562	22.1014	2009-10-18	88	88	88	88	88	88	88	88	2	3	4	88	88
62	XAPURI	1	1959-09-01	1990-10-10	31.1288	1991-10-10	2012-07-31	20.8219	52.9507	2013-07-12	88	88	88	88	88	88	88	88	1	4	4	88	88
132	RIO BRANCO	1	1939-05-11	2003-10-23	64.4959	2003-12-02	2010-02-24	6.23562	70.8411	2011-02-14	88	88	88	88	88	88	88	88	2	4	4	88	88
153	RIO BRANCO	1	1946-03-23	1986-07-23	40.3616	1989-03-28	2006-08-09	17.3781	60.4219	2007-08-17	88	88	88	88	88	88	88	88	2	2	4	88	88
173	RIO BRANCO	1	1965-03-12	1992-07-03	27.3288	1994-07-01	2004-12-20	10.4795	39.8027	2005-12-09	88	88	88	88	88	88	88	88	2	5	4	88	88
31	CZS	1	1948-10-22	1968-06-04	19.6301	1990-12-08	2009-12-17	19.0384	61.1945	2011-01-10	88	88	88	88	88	88	88	88	1	2	5	88	88
120	RIO BRANCO	1	1958-11-02	1999-05-08	40.5397	1999-06-08	2002-10-01	3.31781	43.9425	2003-09-25	88	88	88	88	88	88	88	88	2	1	4	88	88
27	CZS	1	1974-01-06	1993-04-29	19.3233	1995-04-09	2004-07-30	9.31507	30.5836	2005-08-30	88	88	88	88	88	88	88	88	1	5	4	88	88
189	PORTO WALTER	1	1966-11-29	2001-11-23	35.0082	2003-08-17	2007-01-12	3.40822	40.1479	2008-01-13	88	88	88	88	88	88	88	88	1	5	4	88	88
181	RODRIGUES ALVES	2	1940-01-28	1954-03-16	14.1397	1988-06-03	1991-01-02	2.58356	50.9644	1992-12-13	2002-10-17	9.84932	62.7616	2004-12-20	88	88	88	88	1	2	5	5	88
39	CZS	2	1932-04-20	1958-07-07	26.2301	1989-02-01	1990-09-27	1.65205	58.4767	1991-04-27	2002-03-11	10.8795	69.937	2003-07-24	88	88	88	88	1	2	3	4	88
35	CZS	1	1956-09-13	1997-03-24	40.5534	1999-02-28	2011-12-06	12.7781	55.2658	2013-12-22	88	88	88	88	88	88	88	88	1	5	4	88	88
29	CZS	1	1948-07-22	1963-10-22	15.2603	1988-02-28	2007-07-01	19.3507	58.9808	2008-09-03	88	88	88	88	88	88	88	88	1	2	4	88	88
44	PORTO ACRE	1	1936-06-30	1998-12-08	62.4822	1999-05-08	2004-04-30	4.98356	67.8795	2004-10-25	88	88	88	88	88	88	88	88	1	3	3	88	88
172	RIO BRANCO	1	1978-08-10	1989-10-18	11.1973	1992-08-31	2004-11-03	12.1836	26.2521	2005-11-03	88	88	88	88	88	88	88	88	1	6	4	88	88
19	CZS	1	1940-05-04	1967-11-15	27.5507	1988-03-02	2004-06-14	16.2959	64.1562	2005-10-27	88	88	88	88	88	88	88	88	1	2	4	88	88
54	SENA MADUREIRA	2	1970-03-10	1989-04-25	19.1397	1992-07-09	2010-02-03	17.5836	39.9315	2010-06-25	2010-08-20	0.153425	40.474	2011-08-15	88	88	88	88	1	6	3	4	88
108	RIO BRANCO	1	1969-06-18	1989-08-10	20.1589	1991-03-04	2002-08-27	11.4904	33.2137	2003-09-27	88	88	88	88	88	88	88	88	1	4	4	88	88
20	CZS	1	1929-01-18	1966-10-11	37.7534	1988-08-02	2008-02-09	19.5342	79.1123	2010-02-01	88	88	88	88	88	88	88	88	1	2	3	88	88	MB 7 doses
150	RIO BRANCO	1	1951-11-10	1986-04-25	34.4795	1989-07-13	2006-01-18	16.5288	54.2274	2007-01-30	88	88	88	88	88	88	88	88	1	2	4	88	88
175	RIO BRANCO	1	1962-04-08	1986-05-28	24.1534	1988-01-30	2004-05-31	16.3452	42.1753	2005-06-26	88	88	88	88	88	88	88	88	2	5	4	88	88
18	CZS	1	1958-09-06	1987-08-24	28.9836	1992-04-06	2004-03-25	11.9753	45.5808	2005-04-22	88	88	88	88	88	88	88	88	1	2	4	88	88
71	RIO BRANCO	2	1953-02-28	1984-07-10	31.3836	1988-01-21	1988-04-28	0.268493	35.1863	1990-06-27	2010-11-09	20.3836	57.7342	2011-09-10	2013-02-18	1.44384	60.0137	2013-08-22	1	2	5	4	4
69	PLÁCIDO DE CASTRO	2	1927-04-28	1980-11-19	53.6	1987-01-02	1991-12-13	4.94795	64.6712	1993-11-07	2007-07-03	13.6603	80.2356	2008-08-05	88	88	88	88	1	2	5	4	88
65	BRASILÉIA	1	1970-02-03	1998-08-21	28.5644	1999-12-04	2007-08-08	7.68219	37.5342	2008-09-20	88	88	88	88	88	88	88	88	1	3	3	88	88	MB 9 doses
64	BRASILÉIA	1	1981-06-16	2002-05-16	20.9288	2003-04-16	2006-07-20	3.26301	25.1096	2007-09-20	88	88	88	88	88	88	88	88	1	4	4	88	88
171	RIO BRANCO	1	1967-07-31	1987-08-27	20.0877	1989-08-24	2005-02-23	15.5123	37.5945	2006-02-20	88	88	88	88	88	88	88	88	1	5	4	88	88
72	RIO BRANCO	1	1949-06-10	1971-07-09	22.0932	1983-07-26	2001-10-29	18.274	52.4219	2002-11-13	88	88	88	88	88	88	88	88	1	2	4	88	88
127	RIO BRANCO	1	1972-04-02	2001-01-12	28.8	2001-06-06	2002-04-05	0.830137	30.0274	2003-05-30	88	88	88	88	88	88	88	88	1	3	4	88	88
99	RIO BRANCO	1	1961-03-20	1995-10-24	34.6192	1997-12-04	2008-07-28	10.6548	47.389	2008-09-20	88	88	88	88	88	88	88	88	1	5	3	88	88
158	RIO BRANCO	2	1960-08-06	1979-10-16	19.2055	1982-11-03	1988-06-28	5.65479	27.9123	1989-04-26	2006-03-08	16.8767	45.6164	2008-04-08	88	88	88	88	1	2	4	4	88
170	RIO BRANCO	1	1951-06-27	1971-08-02	20.1123	1992-02-03	2009-08-20	17.5562	58.189	2010-08-23	88	88	88	88	88	88	88	88	1	2	4	88	88
51	SENA MADUREIRA	1	1972-03-01	2000-10-26	28.674	2000-10-26	2002-03-20	1.39726	30.0712	2002-09-28	88	88	88	88	88	88	88	88	1	1	3	88	88
200	PLÁCIDO DE CASTRO	1	1962-08-18	1986-10-17	24.1808	1987-04-15	2006-09-25	19.4603	44.1342	2007-10-24	88	88	88	88	88	88	88	88	1	3	4	88	88
139	SENADOR GUIOMARD	1	1963-04-08	1999-01-08	35.7781	1999-12-06	2007-07-03	7.57808	44.2658	2009-04-05	88	88	88	88	88	88	88	88	1	3	4	88	88
73	RIO BRANCO	1	1940-09-04	1962-04-30	21.6658	1989-07-30	2001-01-20	11.4849	60.4192	2001-11-20	88	88	88	88	88	88	88	88	1	2	4	88	88
85	RIO BRANCO	1	1982-02-22	1995-04-19	13.1616	1997-04-18	2011-02-02	13.8027	28.9644	2012-09-25	88	88	88	88	88	88	88	88	1	5	4	88	88
154	RIO BRANCO	1	1956-01-23	1990-11-20	34.8493	1993-04-12	2006-01-30	12.811	50.0548	2007-02-13	88	88	88	88	88	88	88	88	2	5	4	88	88
162	RIO BRANCO	2	1939-12-18	1984-07-08	44.5863	1985-04-13	1988-03-04	2.89315	48.2438	1992-06-23	2005-04-18	12.8274	65.3781	2007-12-06	88	88	88	88	1	2	6	4	88
122	RIO BRANCO	1	1982-01-26	1990-05-28	8.33973	1992-04-22	2004-06-17	12.1616	22.4055	2004-11-07	88	88	88	88	88	88	88	88	2	5	3	88	88	MB 6 doses
58	XAPURI	1	1971-03-19	2001-10-23	30.6192	2002-04-20	2003-07-29	1.27397	32.3836	2004-08-28	88	88	88	88	88	88	88	88	1	3	4	88	88
156	RIO BRANCO	1	1974-04-09	1996-02-23	21.8904	1996-11-07	2003-04-03	6.40548	29.0027	2004-04-18	88	88	88	88	88	88	88	88	1	3	4	88	88
26	CZS	1	1936-03-04	1973-01-03	36.8603	1988-08-03	2013-08-21	25.0658	77.5178	2014-10-01	88	88	88	88	88	88	88	88	1	2	4	88	88
83	RIO BRANCO	1	1969-03-08	1999-07-22	30.3918	1999-07-22	2011-02-28	11.6137	42.0055	2011-11-21	88	88	88	88	88	88	88	88	2	1	3	88	88
81	RIO BRANCO	1	1992-05-10	2005-02-02	12.7425	2005-07-19	2011-03-17	5.66301	18.863	2012-03-21	88	88	88	88	88	88	88	88	2	3	4	88	88
199	PLÁCIDO DE CASTRO	1	1972-08-22	2002-10-11	30.1562	2003-04-01	2006-01-19	2.80548	33.4329	2006-12-11	88	88	88	88	88	88	88	88	1	3	4	88	88
101	RIO BRANCO	1	1953-02-28	1999-09-28	46.611	2001-08-25	2008-10-17	7.15068	55.6712	2009-11-09	88	88	88	88	88	88	88	88	1	5	4	88	88
155	RIO BRANCO	1	1986-06-14	1998-10-23	12.3671	1998-10-23	2005-10-20	6.99726	19.3644	2006-04-07	88	88	88	88	88	88	88	88	2	1	3	88	88
59	XAPURI	1	1976-03-01	2000-05-26	24.2521	2000-10-20	2005-10-25	5.01644	29.6712	2006-09-09	88	88	88	88	88	88	88	88	2	3	4	88	88
143	RIO BRANCO	1	1972-12-28	1998-11-16	25.9014	1998-11-16	2001-05-31	2.53973	28.4411	2001-12-03	88	88	88	88	88	88	88	88	2	1	3	88	88	MB 6 doses
152	RIO BRANCO	1	1990-05-05	2004-04-26	13.9863	2004-09-25	2006-03-28	1.50411	15.9068	2006-08-14	88	88	88	88	88	88	88	88	2	3	3	88	88
174	RIO BRANCO	2	1977-03-06	1996-01-25	18.9014	1997-01-23	2002-08-20	5.57534	25.474	2004-05-04	2009-06-30	5.1589	32.3397	2010-07-30	88	88	88	88	2	4	5	4	88
201	RIO BRANCO	1	1961-05-11	2005-10-20	44.474	2006-04-13	2012-08-13	6.33973	51.2932	2014-05-22	88	88	88	88	88	88	88	88	1	3	3	88	88	MB 9 doses
50	CAPIXABA	1	1997-02-08	2005-07-04	8.40548	2005-12-17	2009-02-27	3.2	12.0603	2009-07-22	88	88	88	88	88	88	88	88	1	3	3	88	88	MB 6 doses

## Sheet: Glossary
SEX	Therapeutic Scheme
1= M	1= ROM
2= F	2= DDS	66= NO DATA
	3= MDT 0-9 doses	88= NOT APPLIED
	4= MDT 10-19 doses
	5= MDT 20-29 doses
	6= MDT 30+ doses

## Sheet: Patients
ID	Patient	City	Sexo	N_react	Age_FirstDiag	Therap_Scheme1	Time_int_react1	Age_SecDiag	Therap_Scheme2	Time_int_react2	Age_ThirdDiag	Therap_Scheme3	Time_int_react3	Agr_FourDiag	Therap_Scheme4
1	AHLB	CZS	2	1	17.0767	2	26.5425	57.1836	4	88	88	88	88	88	88
2	FSS	CZS	1	1	21.8658	5	20.5863	45.1233	4	88	88	88	88	88	88
3	JVA	CZS	1	1	32.2849	2	24.8493	74.8247	4	88	88	88	88	88	88
4	FJNS	CZS	1	1	18.8438	5	10.8192	31.5233	4	88	88	88	88	88	88
5	FCS	CZS	1	1	31.9342	3	19.4959	52.0301	5	88	88	88	88	88	88
6	EAC	CZS	1	1	19.8712	5	7.01096	28.6575	4	88	88	88	88	88	88
7	MPC	CZS	1	1	27.9123	4	4.36712	33.2055	4	88	88	88	88	88	88
8	MGMS	CZS	2	1	49.6329	3	12.5781	62.7288	4	88	88	88	88	88	88
9	MALS	CZS	2	2	37.326	2	2.13425	41.3507	3	16.5425	58.8082	4	88	88	88
10	MAOG	CZS	2	2	27.0055	2	1	35.5671	4	13.9507	51.4466	4	88	88	88
11	MCPB	CZS	2	1	38.5479	3	1.17534	40.3863	4	88	88	88	88	88	88
12	MLFS	CZS	2	1	9.43836	3	4.12055	13.9699	3	88	88	88	88	88	88
13	E MS	CZS	1	1	10.5973	5	13.0795	25.5945	4	88	88	88	88	88	88
14	CRC	CZS	1	1	44.2849	4	2.6	49.0411	4	88	88	88	88	88	88
15	AMSC	CZS	2	1	16.0247	4	4.27397	21.5123	4	88	88	88	88	88	88
16	FCL	CZS	1	1	44.5014	5	2.19178	48.1945	3	88	88	88	88	88	88
17	ASJ	CZS	1	1	38.1918	2	17.4027	57.8192	4	88	88	88	88	88	88
18	RLS	CZS	1	1	28.9836	2	11.9753	45.5808	4	88	88	88	88	88	88
19	RAA	CZS	1	1	27.5507	2	16.2959	64.1562	4	88	88	88	88	88	88
20	RDN	CZS	1	1	37.7534	2	19.5342	79.1123	3	88	88	88	88	88	88
21	AEFS	CZS	2	1	3.37534	2	19.0575	45.2849	4	88	88	88	88	88	88
22	AAS	CZS	1	1	10.3589	2	19.0575	52.2685	4	88	88	88	88	88	88
23	JCO	CZS	1	1	26.9315	2	23.3918	64.4164	4	88	88	8	88	88	88
24	MJPS	CZS	1	1	18.3589	5	9.93973	30.2192	4	88	88	88	88	88	88
25	FCG	CZS	2	1	24.189	3	3.32055	28.6877	4	88	88	88	88	88	88
26	SSS	CZS	1	1	36.8603	2	25.0658	77.5178	4	88	88	88	88	88	88
27	OCO	CZS	1	1	19.3233	5	9.31507	30.5836	4	88	88	88	88	88	88
28	JRPL	CZS	1	1	15.6055	2	22.6548	65.4411	3	88	88	88	88	88	88
29	PAL	CZS	1	1	15.2603	2	19.3507	58.9808	4	88	88	88	88	88	88
30	JGLA	CZS	1	1	27.7973	2	15.8685	73.5863	4	88	88	88	88	88	88
31	NRL	CZS	1	1	19.6301	2	19.0384	61.1945	5	88	88	88	88	88	88
32	JMS	CZS	1	2	47.9096	3	3.6274	51.9397	5	11.1671	64.3452	4	88	88	88
33	ASFP	CZS	2	1	4.90959	5	15.8849	23	4	88	88	88	88	88	88
34	MAG	CZS	2	1	29.126	4	4.69041	35.0466	4	88	88	88	88	88	88
35	ORS	CZS	1	1	40.5534	5	12.7781	55.2658	4	88	88	88	88	88	88
36	JMS	CZS	1	2	17.9589	2	1.90685	44.0685	3	10.1479	54.6356	4	88	88	88
37	DFS	CZS	1	1	6.16712	2	13.1041	40.5068	4	88	88	88	88	88	88
38	FHL	CZS	2	1	9.84658	2	13.1808	67.726	4	88	88	88	88	88	88
39	OPN	CZS	1	2	26.2301	2	1.65205	58.4767	3	10.8795	69.937	4	88	88	88
40	EPS	CZS	1	2	34.011	4	3.73425	39.9753	4	7.28493	48.6274	4	88	88	88
41	COFS	CZS	2	1	8.07123	2	15.5178	36.1068	4	88	88	88	88	88	88
42	FPG	CZS	1	2	29.6438	2	0.279452	37.5699	4	3.35342	52.0082	5	88	88	88
43	MJPM	PORTO ACRE	2	1	24.2137	3	6.38082	31.074	3	88	88	88	88	88	88
44	PJS	PORTO ACRE	1	1	62.4822	3	4.98356	67.8795	3	88	88	88	88	88	88
45	MMO	PORTO ACRE	2	2	15.6082	2	2.9863	36.6384	5	15.0247	54.2493	4	88	88	88
46	FABA	PORTO ACRE	1	1	20.726	3	2.70959	23.9644	3	88	88	88	88	88	88
47	AZR	PORTO ACRE	2	1	43.7205	5	8.63288	54.6767	4	88	88	88	88	88	88
48	BP	PORTO ACRE	1	1	28.4795	2	22.1534	70.5315	4	88	88	88	88	88	88
49	MSN	CAPIXABA	2	1	19.0877	3	2.19452	21.7233	3	88	88	88	88	88	88
50	WGA	CAPIXABA	1	1	8.40548	3	3.2	12.0603	3	88	88	88	88	88	88
51	RPL	SENA MADUREIRA	1	1	28.674	1	1.39726	30.0712	3	88	88	88	88	88	88
52	MPS	SENA MADUREIRA	1	1	45.0712	5	7.70411	55.5753	4	88	88	88	88	88	88
53	MVCF	SENA MADUREIRA	2	1	12.811	3	8.83562	22.1014	4	88	88	88	88	88	88
54	RAS	SENA MADUREIRA	1	2	19.1397	6	17.5836	39.9315	3	0.153425	40.474	4	88	88	88
55	AEC	ACRELÂNDIA	1	1	15.9397	1	10.6027	26.5425	4	88	88	88	88	88	88
56	FAMS	MANOEL URBANO	1	1	21.1397	3	3.30411	24.8384	4	88	88	88	88	88	88
57	CBF	BUJARI	1	1	34.6164	5	21.1781	59.3726	4	88	88	88	88	88	88
58	SEM	XAPURI	1	1	30.6192	3	1.27397	32.3836	4	88	88	88	88	88	88
59	VGS	XAPURI	2	1	24.2521	3	5.01644	29.6712	4	88	88	88	88	88	88
60	MMM	XAPURI	1	1	36.6219	3	5.48219	42.5233	4	88	88	88	88	88	88
61	EVS	XAPURI	1	1	23.2521	4	2.15616	26.3452	4	88	88	88	88	88	88
62	MVVL	XAPURI	1	1	31.1288	4	20.8219	52.9507	4	88	88	88	88	88	88
63	JRCP	BRASILÉIA	2	1	30.5753	3	1.98356	33.0438	3	88	88	88	88	88	88
64	RMS	BRASILÉIA	1	1	20.9288	4	3.26301	25.1096	4	88	88	88	88	88	88
65	RMR	BRASILÉIA	1	1	28.5644	3	7.68219	37.5342	3	88	88	88	88	88	88
66	LMFF	BRASILÉIA	1	1	30.9151	3	13.9479	45.3616	4	88	88	88	88	88	88
67	ESA	BRASILÉIA	1	1	22.3068	4	2.60548	25.8247	3	88	88	88	88	88	88
68	FJS	PLÁCIDO DE CASTRO	1	1	17.9068	3	1.96164	10.8	4	88	88	88	88	88	88
69	RMA	PLÁCIDO DE CASTRO	1	2	53.6	2	4.94795	64.6712	5	13.6603	80.2356	4	88	88	88
70	GMAP	RIO BRANCO	1	1	35.5205	4	10.9644	47.4658	5	88	88	88	88	88	88
71	RLS	RIO BRANCO	1	2	31.3836	2	0.268493	35.1863	5	20.3836	57.7342	4	1.44384	60.0137	4
72	RNA	RIO BRANCO	1	1	22.0932	2	18.274	52.4219	4	88	88	88	88	88	88
73	RSO	RIO BRANCO	1	1	21.6658	2	11.4849	60.4192	4	88	88	88	88	88	88
74	MGS	BRASILÉIA	2	1	24.2274	3	3.40822	27.5644	4	88	88	88	88	88	88
75	CSM	RIO BRANCO	1	1	12.3397	3	12.2658	25.0877	4	88	88	88	88	88	88
76	JISF	RIO BRANCO	1	2	16.8164	5	6.90959	25.7205	4	7.74521	34.7342	4	88	88	88
77	CSF	RIO BRANCO	1	1	17.4329	5	12.0329	31.589	4	88	88	88	88	88	88
78	ABL	RIO BRANCO	2	1	48.8466	3	4.06575	53.3918	4	88	88	88	88	88	88
79	AESO	RIO BRANCO	1	1	27.3233	3	5.84658	33.5863	4	88	88	88	88	88	88
80	ERR	RIO BRANCO	1	1	22.4	3	1.5863	25.4904	4	88	88	88	88	88	88
81	TSS	RIO BRANCO	2	1	12.7425	3	5.66301	18.863	4	88	88	88	88	88	88
82	FAB	RIO BRANCO	1	1	42.6658	5	10.463	54.8438	4	88	88	88	88	88	88
83	TMCF	RIO BRANCO	2	1	30.3918	1	11.6137	42.0055	3	88	88	88	88	88	88
84	JSA	RIO BRANCO	1	1	16.0986	3	8.32603	24.9151	4	88	88	88	88	88	88
85	RSO	RIO BRANCO	1	1	13.1616	5	13.8027	28.9644	4	88	88	88	88	88	88
86	MCFS	RIO BRANCO	2	1	85.8438	3	5.76438	92.0959	4	88	88	88	88	88	88
87	MMSS	RIO BRANCO	2	1	33.3973	3	4.78904	38.6575	4	88	88	88	88	88	88
88	ASS	RIO BRANCO	2	1	23.2	4	5.96438	30.137	4	88	88	88	88	88	88
89	IFL	RIO BRANCO	1	2	35.2164	6	19.8137	58.2466	4	0.0630137	59.3068	5	88	88	88
90	MRPC	RIO BRANCO	2	1	26.9534	3	29.1836	56.6301	4	88	88	88	88	88	88
91	FRAS	RIO BRANCO	1	1	25.6356	4	6.38356	33.1041	4	88	88	88	88	88	88
92	JTB	RIO BRANCO	1	1	49.6466	3	6.27123	57.4164	4	88	88	88	88	88	88
93	FPA	RIO BRANCO	1	1	51.9616	5	20.211	74.1068	4	88	88	88	88	88	88
94	FSS	RIO BRANCO	1	1	15.874	6	14.5644	33.8712	4	88	88	88	88	88	88
95	LVR	RIO BRANCO	1	1	9.99726	6	7.68219	20.0384	4	88	88	88	88	88	88
96	COT	RIO BRANCO	2	1	12.1836	3	12.0986	25.9151	3	88	88	88	88	88	88
97	MGFF	RIO BRANCO	2	1	28.2575	5	11.3151	42.9726	5	88	88	88	88	88	88
98	AAF	RIO BRANCO	1	1	40.7014	2	21.6411	68.9452	4	88	88	88	88	88	88
99	RNMS	RIO BRANCO	1	1	34.6192	5	10.6548	47.389	3	88	88	88	88	88	88
100	JRB	RIO BRANCO	1	1	26.8	6	15.6521	46.1479	4	88	88	88	88	88	88
101	VCO	RIO BRANCO	1	1	46.611	5	7.15068	55.6712	4	88	88	88	88	88	88
102	MLFN	RIO BRANCO	1	1	24.8329	4	7.3726	33.2192	4	88	88	88	88	88	88
103	MPA	RIO BRANCO	2	2	39.8	2	0.0794521	42.6603	4	18.7479	63.3973	3	88	88	88
104	JM	RIO BRANCO	1	1	10.7973	5	6.7589	19.4877	4	88	88	88	88	88	88
105	MBS	RIO BRANCO	1	1	65.411	4	2.86027	69.7507	4	88	88	88	88	88	88
106	FPSF	RIO BRANCO	1	1	20.0712	3	11.589	32.063	4	88	88	88	88	88	88
107	MG	RIO BRANCO	1	2	49.3863	2	0.717808	50.8055	4	13.2959	65.0384	4	88	88	88
108	RAV	RIO BRANCO	1	1	20.1589	4	11.4904	33.2137	4	88	88	88	88	88	88
109	MFA	RIO BRANCO	2	1	26.8055	4	12.4027	40.6959	4	88	88	88	88	88	88
110	AA	RIO BRANCO	2	1	17.6329	1	2.89315	20.526	3	88	88	88	88	88	88
111	AFM	RIO BRANCO	1	1	26.2932	3	4.09589	30.8603	3	88	88	88	88	88	88
112	MMSG	RIO BRANCO	2	1	22.1205	4	2.53425	26.0877	4	88	88	88	88	88	88
113	IISS	RIO BRANCO	2	1	19.9644	3	2.88493	23.3123	4	88	88	88	88	88	88
114	AAC	RIO BRANCO	1	1	26.7151	4	4.01918	31.4932	4	88	88	88	88	88	88
115	MCF	RIO BRANCO	1	1	29.3151	3	4.1589	33.8658	4	88	88	88	88	88	88
116	JNB	RIO BRANCO	2	1	17.011	3	5.86301	23.3534	3	88	88	88	88	88	88
117	MSF	RIO BRANCO	1	1	15.9562	5	5.30685	23.1452	5	88	88	88	88	88	88
118	JHC	RIO BRANCO	1	1	40.0959	4	4.49041	45.7918	4	88	88	88	88	88	88
119	MAC	RIO BRANCO	2	1	33.5753	5	13.1562	48.7123	4	88	88	88	88	88	88
120	NSL	RIO BRANCO	2	1	40.5397	1	3.31781	43.9425	4	88	88	88	88	88	88
121	MMS	RIO BRANCO	1	1	15.8219	4	4.77808	22.4356	4	88	88	88	88	88	88
122	SCM	RIO BRANCO	2	1	8.33973	5	12.1616	22.4055	3	88	88	88	88	88	88
123	FBF	RIO BRANCO	2	1	11.6384	3	6.42466	18.4795	3	88	88	88	88	88	88
124	MPD	RIO BRANCO	2	1	42.9945	3	6.90959	50.7534	3	88	88	88	88	88	88
125	MJAS	RIO BRANCO	2	1	34.7178	3	3.65753	39.5123	4	88	88	88	88	88	88
126	JMS	RIO BRANCO	2	1	56.0247	3	4.86027	61.411	5	88	88	88	88	88	88
127	RNAS	RIO BRANCO	1	1	28.8	3	0.830137	30.0274	4	88	88	88	88	88	88
128	ITA	RIO BRANCO	2	1	27.8301	3	2.5863	31.0438	5	88	88	88	88	88	88
129	GPL	RIO BRANCO	1	1	17.0411	3	4.69041	22.9068	4	88	88	88	88	88	88
130	JGS	RIO BRANCO	1	1	50.7315	5	13.3918	66.6438	4	88	88	88	88	88	88
131	MLOV	RIO BRANCO	2	1	20.6055	3	1.76986	22.8164	3	88	88	88	88	88	88
132	MZB	RIO BRANCO	2	1	64.4959	4	6.23562	70.8411	4	88	88	88	88	88	88
133	ANB	RIO BRANCO	1	1	57.8548	5	9.74247	69.6219	5	88	88	88	88	88	88
134	JNB	SENADOR GUIOMARD	1	1	25.0219	4	2.83014	28.7973	4	88	88	88	88	88	88
135	APM	SENADOR GUIOMARD	1	1	43.8247	4	13.0986	61.926	5	88	88	88	88	88	88
136	IMS	SENADOR GUIOMARD	1	1	43.9534	4	9.13151	55.074	4	88	88	88	88	88	88
137	MNRS	SENADOR GUIOMARD	2	1	32.7397	3	7.21644	40.3534	4	88	88	88	88	88	88
138	IFS	SENADOR GUIOMARD	1	1	19.2795	5	7.95616	29.1151	4	88	88	88	88	88	88
139	RS	SENADOR GUIOMARD	1	1	35.7781	3	7.57808	44.2658	4	88	88	88	88	88	88
140	AAS	SENADOR GUIOMARD	1	1	53.2438	1	5.68219	58.926	3	88	88	88	88	88	88
141	MFOD	SENADOR GUIOMARD	2	1	20.0603	3	4.50411	24.9863	4	88	88	88	88	88	88
142	LSF	PLACIDO DE CASTRO	2	1	16.4164	1	2.0411	18.4575	3	88	88	88	88	88	88
143	VP	RIO BRANCO	2	1	25.9014	1	2.53973	28.4411	3	88	88	88	88	88	88
144	MRL	RIO BRANCO	1	1	35.9726	1	1.53425	37.5068	3	88	88	88	88	88	88
145	CNM	RIO BRANCO	2	1	45.2192	2	10.0877	60.4521	4	88	88	88	88	88	88
146	FF	RIO BRANCO	1	1	29.3425	3	4.1589	33.8932	4	88	88	88	88	88	88
147	FSS	RIO BRANCO	1	1	10.7096	2	11.3753	25.1041	4	88	88	88	88	88	88
148	MSP	RIO BRANCO	2	1	44.1808	5	8.03288	64.1397	4	88	88	88	88	88	88
149	MDSM	RIO BRANCO	1	1	12.6438	4	9.10959	22.7726	4	88	88	88	88	88	88
150	RFS	RIO BRANCO	1	1	34.4795	2	16.5288	54.2274	4	88	88	88	88	88	88
151	FRNO	RIO BRANCO	1	1	11.7699	3	10.6192	22.8959	4	88	88	88	88	88	88
152	VPF	RIO BRANCO	2	1	13.9863	3	1.50411	15.9068	3	88	88	88	88	88	88
153	NAP	RIO BRANCO	2	1	40.3616	2	17.3781	60.4219	4	88	88	88	88	88	88
154	RSS	RIO BRANCO	2	1	34.8493	5	12.811	50.0548	4	88	88	88	88	88	88
155	VCS	RIO BRANCO	2	1	12.3671	1	6.99726	19.3644	3	88	88	88	88	88	88
156	SRS	RIO BRANCO	1	1	21.8904	3	6.40548	29.0027	4	88	88	88	88	88	88
157	EFS	RIO BRANCO	1	1	10.7342	1	4.6137	15.3479	4	88	88	88	88	88	88
158	RNS	RIO BRANCO	1	2	19.2055	2	5.65479	27.9123	4	16.8767	45.6164	4	88	88	88
159	JSM	RIO BRANCO	1	1	20.5041	3	19.011	39.9315	3	88	88	88	88	88	88
160	JGC	RIO BRANCO	1	1	23.537	2	23.6301	55.3014	4	88	88	88	88	88	88
161	AML	RIO BRANCO	1	1	22.789	3	1.88219	25.1425	4	88	88	88	88	88	88
162	RSS	RIO BRANCO	1	2	44.5863	2	2.89315	48.2438	6	12.8274	65.3781	4	88	88	88
163	DP	RIO BRANCO	2	1	17.2055	3	4.06027	21.6521	3	88	88	88	88	88	88
164	JSS	RIO BRANCO	1	1	19.8055	3	1.53425	21.8	4	88	88	88	88	88	88
165	MC	RIO BRANCO	1	1	32.9397	1	2.31781	35.2575	3	88	88	88	88	88	88
166	DAG	RIO BRANCO	1	1	12.863	1	3.74521	16.6082	3	88	88	88	88	88	88
167	ACS	RIO BRANCO	1	2	28.3507	1	1.55342	29.9041	3	5.39726	35.7918	4	88	88	88
168	FJFS	RIO BRANCO	1	2	25.9644	4	16.7178	43.6849	4	88	88	88	88	88	88
169	ASL	RIO BRANCO	1	1	15.2384	3	4.92877	20.5726	5	88	88	88	88	88	88
170	ROL	RIO BRANCO	1	1	20.1123	2	17.5562	58.189	4	88	88	88	88	88	88
171	RMS	RIO BRANCO	1	1	20.0877	5	15.5123	37.5945	4	88	88	88	88	88	88
172	PLS	RIO BRANCO	1	1	11.1973	6	12.1836	26.2521	4	88	88	88	88	88	88
173	NBP	RIO BRANCO	2	1	27.3288	5	10.4795	39.8027	4	88	88	88	88	88	88
174	VSR	RIO BRANCO	2	2	18.9014	4	5.57534	25.474	5	5.1589	32.3397	4	88	88	88
175	RHS	RIO BRANCO	2	1	24.1534	5	16.3452	42.1753	4	88	88	88	88	88	88
176	MSBS	RIO BRANCO	2	1	11.8466	2	15.7753	39.6877	4	88	88	88	88	88	88
177	EFN	MÂNCIO LIMA	1	1	24.5616	5	14.1562	40.8	4	88	88	88	88	88	88
178	FLRMJ	MÂNCIO LIMA	1	1	15.4438	4	6.29041	22.7616	4	88	88	88	88	88	88
179	FFD	MÂNCIO LIMA	1	1	29.1918	5	8.69315	41.7918	4	88	88	88	88	88	88
180	EFS	RODRIGUES ALVES	1	1	17.4192	5	8.06575	27.6219	4	88	88	88	88	88	88
181	OM	RODRIGUES ALVES	1	2	14.1397	2	2.58356	50.9644	5	9.84932	62.7616	5	88	88	88
182	JMSF	RODRIGUES ALVES	1	1	37.1342	3	13.2822	50.9781	4	88	88	88	88	88	88
183	JMMS	RODRIGUES ALVES	1	1	16.7781	3	13.2822	30.6219	4	88	88	88	88	88	88
184	MJB	RODRIGUES ALVES	1	1	11.9479	2	11.3644	43.1288	4	88	88	88	88	88	88
185	FCOV	RODRIGUES ALVES	2	1	13.9562	5	15.2493	31.926	4	88	88	88	88	88	88
186	GRF	RODRIGUES ALVES	1	1	15.5534	5	15.2356	32.7178	4	88	88	88	88	88	88
187	FEFS	PORTO WALTER	1	3	4.7863	2	0.358904	10.2	3	4.43836	15.1233	5	8.63288	27.0493	4
188	FCFS	PORTO WALTER	1	1	7.88219	5	9.89863	20.5123	4	88	88	88	88	88	88
189	OLO	PORTO WALTER	1	1	35.0082	5	3.40822	40.1479	4	88	88	88	88	88	88
190	MGFB	MARECHAL THAUMATURGO	2	1	37.2904	2	14.1288	53.0137	4	88	88	88	88	88	88
191	DBS	MARECHAL THAUMATURGO	1	1	22.1945	2	13.4137	44.3425	4	88	88	88	88	88	88
192	MDRF	TARAUACÁ	2	1	18.3315	3	4.33151	23.0849	3	88	88	88	88	88	88
193	DMS	TARAUACÁ	1	1	47.1425	5	11.2822	60.5562	4	88	88	88	88	88	88
194	APR	TARAUACÁ	1	1	27.6411	3	5.50685	33.4877	3	88	88	88	88	88	88
195	GGL	TARAUACÁ	2	1	31.7233	3	0.871233	33.1178	4	88	88	88	88	88	88
196	JAP	TRAUACA	1	1	27.3863	3	16.7425	55.4027	4	88	88	88	88	88	88
197	JRMM	TARAUACÁ	1	1	43.6082	5	12.1781	58.6164	4	88	88	88	88	88	88
198	JTS	TARAUACÁ	1	1	34.5781	5	13.3178	48.5288	4	88	88	88	88	88	88
199	VBC	PLÁCIDO DE CASTRO	1	1	30.1562	3	2.80548	33.4329	4	88	88	88	88	88	88
200	RRA	PLÁCIDO DE CASTRO	1	1	24.1808	3	19.4603	44.1342	4	88	88	88	88	88	88
201	WFP	RIO BRANCO	1	1	44.474	3	6.33973	51.2932	3	88	88	88	88	88	88

## Sheet: Recurrences
ID	Patient	Age_Diag	Therap_Scheme	Time_int_react	Sex
1	AHLB	57.1836	2	26.5425	2
2	FSS	45.1233	5	20.5863	1
3	JVA	74.8247	2	24.8493	1
4	FJNS	31.5233	5	10.8192	1
5	FCS	52.0301	3	19.4959	1
6	EAC	28.6575	5	7.01096	1
7	MPC	33.2055	4	4.36712	1
8	MGMS	62.7288	3	12.5781	2
9	MALS	41.3507	2	2.13425	2
10	MAOG	35.5671	2	1	2
11	MCPB	40.3863	3	1.17534	2
12	MLFS	13.9699	3	4.12055	2
13	E MS	25.5945	5	13.0795	1
14	CRC	49.0411	4	2.6	1
15	AMSC	21.5123	4	4.27397	2
16	FCL	48.1945	5	2.19178	1
17	ASJ	57.8192	2	17.4027	1
18	RLS	45.5808	2	11.9753	1
19	RAA	64.1562	2	16.2959	1
20	RDN	79.1123	2	19.5342	1
21	AEFS	45.2849	2	19.0575	2
22	AAS	52.2685	2	19.0575	1
23	JCO	64.4164	2	23.3918	1
24	MJPS	30.2192	5	9.93973	1
25	FCG	28.6877	3	3.32055	2
26	SSS	77.5178	2	25.0658	1
27	OCO	30.5836	5	9.31507	1
28	JRPL	65.4411	2	22.6548	1
29	PAL	58.9808	2	19.3507	1
30	JGLA	73.5863	2	15.8685	1
31	NRL	61.1945	2	19.0384	1
32	JMS	51.9397	3	3.6274	1
33	ASFP	23	5	15.8849	2
34	MAG	35.0466	4	4.69041	2
35	ORS	55.2658	5	12.7781	1
36	JMS	44.0685	2	1.90685	1
37	DFS	40.5068	2	13.1041	1
38	FHL	67.726	2	13.1808	2
39	OPN	58.4767	2	1.65205	1
40	EPS	39.9753	4	3.73425	1
41	COFS	36.1068	2	15.5178	2
42	FPG	37.5699	2	0.279452	1
43	MJPM	31.074	3	6.38082	2
44	PJS	67.8795	3	4.98356	1
45	MMO	36.6384	2	2.9863	2
46	FABA	23.9644	3	2.70959	1
47	AZR	54.6767	5	8.63288	2
48	BP	70.5315	2	22.1534	1
49	MSN	21.7233	3	2.19452	2
50	WGA	12.0603	3	3.2	1
51	RPL	30.0712	1	1.39726	1
52	MPS	55.5753	5	7.70411	1
53	MVCF	22.1014	3	8.83562	2
54	RAS	39.9315	6	17.5836	1
55	AEC	26.5425	1	10.6027	1
56	FAMS	24.8384	3	3.30411	1
57	CBF	59.3726	5	21.1781	1
58	SEM	32.3836	3	1.27397	1
59	VGS	29.6712	3	5.01644	2
60	MMM	42.5233	3	5.48219	1
61	EVS	26.3452	4	2.15616	1
62	MVVL	52.9507	4	20.8219	1
63	JRCP	33.0438	3	1.98356	2
64	RMS	25.1096	4	3.26301	1
65	RMR	37.5342	3	7.68219	1
66	LMFF	45.3616	3	13.9479	1
67	ESA	25.8247	4	2.60548	1
68	FJS	10.8	3	1.96164	1
69	RMA	64.6712	2	4.94795	1
70	GMAP	47.4658	4	10.9644	1
71	RLS	35.1863	2	0.268493	1
72	RNA	52.4219	2	18.274	1
73	RSO	60.4192	2	11.4849	1
74	MGS	27.5644	3	3.40822	2
75	CSM	25.0877	3	12.2658	1
76	JISF	25.7205	5	6.90959	1
77	CSF	31.589	5	12.0329	1
78	ABL	53.3918	3	4.06575	2
79	AESO	33.5863	3	5.84658	1
80	ERR	25.4904	3	1.5863	1
81	TSS	18.863	3	5.66301	2
82	FAB	54.8438	5	10.463	1
83	TMCF	42.0055	1	11.6137	2
84	JSA	24.9151	3	8.32603	1
85	RSO	28.9644	5	13.8027	1
86	MCFS	92.0959	3	5.76438	2
87	MMSS	38.6575	3	4.78904	2
88	ASS	30.137	4	5.96438	2
89	IFL	58.2466	6	19.8137	1
90	MRPC	56.6301	3	29.1836	2
91	FRAS	33.1041	4	6.38356	1
92	JTB	57.4164	3	6.27123	1
93	FPA	74.1068	5	20.211	1
94	FSS	33.8712	6	14.5644	1
95	LVR	20.0384	6	7.68219	1
96	COT	25.9151	3	12.0986	2
97	MGFF	42.9726	5	11.3151	2
98	AAF	68.9452	2	21.6411	1
99	RNMS	47.389	5	10.6548	1
100	JRB	46.1479	6	15.6521	1
101	VCO	55.6712	5	7.15068	1
102	MLFN	33.2192	4	7.3726	1
103	MPA	42.6603	2	0.0794521	2
104	JM	19.4877	5	6.7589	1
105	MBS	69.7507	4	2.86027	1
106	FPSF	32.063	3	11.589	1
107	MG	50.8055	2	0.717808	1
108	RAV	33.2137	4	11.4904	1
109	MFA	40.6959	4	12.4027	2
110	AA	20.526	1	2.89315	2
111	AFM	30.8603	3	4.09589	1
112	MMSG	26.0877	4	2.53425	2
113	IISS	23.3123	3	2.88493	2
114	AAC	31.4932	4	4.01918	1
115	MCF	33.8658	3	4.1589	1
116	JNB	23.3534	3	5.86301	2
117	MSF	23.1452	5	5.30685	1
118	JHC	45.7918	4	4.49041	1
119	MAC	48.7123	5	13.1562	2
120	NSL	43.9425	1	3.31781	2
121	MMS	22.4356	4	4.77808	1
122	SCM	22.4055	5	12.1616	2
123	FBF	18.4795	3	6.42466	2
124	MPD	50.7534	3	6.90959	2
125	MJAS	39.5123	3	3.65753	2
126	JMS	61.411	3	4.86027	2
127	RNAS	30.0274	3	0.830137	1
128	ITA	31.0438	3	2.5863	2
129	GPL	22.9068	3	4.69041	1
130	JGS	66.6438	5	13.3918	1
131	MLOV	22.8164	3	1.76986	2
132	MZB	70.8411	4	6.23562	2
133	ANB	69.6219	5	9.74247	1
134	JNB	28.7973	4	2.83014	1
135	APM	61.926	4	13.0986	1
136	IMS	55.074	4	9.13151	1
137	MNRS	40.3534	3	7.21644	2
138	IFS	29.1151	5	7.95616	1
139	RS	44.2658	3	7.57808	1
140	AAS	58.926	1	5.68219	1
141	MFOD	24.9863	3	4.50411	2
142	LSF	18.4575	1	2.0411	2
143	VP	28.4411	1	2.53973	2
144	MRL	37.5068	1	1.53425	1
145	CNM	60.4521	2	10.0877	2
146	FF	33.8932	3	4.1589	1
147	FSS	25.1041	2	11.3753	1
148	MSP	64.1397	5	8.03288	2
149	MDSM	22.7726	4	9.10959	1
150	RFS	54.2274	2	16.5288	1
151	FRNO	22.8959	3	10.6192	1
152	VPF	15.9068	3	1.50411	2
153	NAP	60.4219	2	17.3781	2
154	RSS	50.0548	5	12.811	2
155	VCS	19.3644	1	6.99726	2
156	SRS	29.0027	3	6.40548	1
157	EFS	15.3479	1	4.6137	1
158	RNS	27.9123	2	5.65479	1
159	JSM	39.9315	3	19.011	1
160	JGC	55.3014	2	23.6301	1
161	AML	25.1425	3	1.88219	1
162	RSS	48.2438	2	2.89315	1
163	DP	21.6521	3	4.06027	2
164	JSS	21.8	3	1.53425	1
165	MC	35.2575	1	2.31781	1
166	DAG	16.6082	1	3.74521	1
167	ACS	29.9041	1	1.55342	1
168	FJFS	43.6849	4	16.7178	1
169	ASL	20.5726	3	4.92877	1
170	ROL	58.189	2	17.5562	1
171	RMS	37.5945	5	15.5123	1
172	PLS	26.2521	6	12.1836	1
173	NBP	39.8027	5	10.4795	2
174	VSR	25.474	4	5.57534	2
175	RHS	42.1753	5	16.3452	2
176	MSBS	39.6877	2	15.7753	2
177	EFN	40.8	5	14.1562	1
178	FLRMJ	22.7616	4	6.29041	1
179	FFD	41.7918	5	8.69315	1
180	EFS	27.6219	5	8.06575	1
181	OM	50.9644	2	2.58356	1
182	JMSF	50.9781	3	13.2822	1
183	JMMS	30.6219	3	13.2822	1
184	MJB	43.1288	2	11.3644	1
185	FCOV	31.926	5	15.2493	2
186	GRF	32.7178	5	15.2356	1
187	FEFS	10.2	2	0.358904	1
188	FCFS	20.5123	5	9.89863	1
189	OLO	40.1479	5	3.40822	1
190	MGFB	53.0137	2	14.1288	2
191	DBS	44.3425	2	13.4137	1
192	MDRF	23.0849	3	4.33151	2
193	DMS	60.5562	5	11.2822	1
194	APR	33.4877	3	5.50685	1
195	GGL	33.1178	3	0.871233	2
196	JAP	55.4027	3	16.7425	1
197	JRMM	58.6164	5	12.1781	1
198	JTS	48.5288	5	13.3178	1
199	VBC	33.4329	3	2.80548	1
200	RRA	44.1342	3	19.4603	1
201	WFP	51.2932	3	6.33973	1
9	MALS	58.8082	3	16.5425	2
10	MAOG	51.4466	4	13.9507	2
32	JMS	64.3452	5	11.1671	1
36	JMS	54.6356	3	10.1479	1
39	OPN	69.937	3	10.8795	1
40	EPS	48.6274	4	7.28493	1
42	FPG	52.0082	4	3.35342	1
45	MMO	54.2493	5	15.0247	2
54	RAS	40.474	3	0.153425	1
69	RMA	80.2356	5	13.6603	1
71	RLS	57.7342	5	20.3836	1
76	JISF	34.7342	4	7.74521	1
89	IFL	59.3068	4	0.0630137	1
103	MPA	63.3973	4	18.7479	2
107	MG	65.0384	4	13.2959	1
158	RNS	45.6164	4	16.8767	1
162	RSS	65.3781	6	12.8274	1
167	ACS	35.7918	3	5.39726	1
174	VSR	32.3397	5	5.1589	2
181	OM	62.7616	5	9.84932	1
187	FEFS	15.1233	3	4.43836	1
71	RLS	60.0137	4	1.44384	1
187	FEFS	27.0493	5	8.63288	1
