# Supplementary material for: Underlying mechanisms of leprosy recurrence in the Western Amazon: a retrospective cohort study
Source: BMC Infect Dis. 2019 May 22;19:460. doi: 10.1186/s12879-019-4100-6 (PMC6532254; doi:10.1186/s12879-019-4100-6)
Supplement: Supplementary file 2 — New cases and recurrent cases of leprosy in Acre municipalities. Spreadsheet 1, new cases of leprosy per municipalities, 2001–2014. Spreadsheet 2, new cases of leprosy in under of 15 years old per municipalities, 2001–2014. Spreadsheet 3, recurrent cases of leprosy per municipalities, 2001–2014. Spreadsheet 4, Census and estimated population per municipalities, 2001–2014. (XLS 50 kb) [file 12879_2019_4100_MOESM2_ESM.xls]

## Sheet: New Cases  2001 2014
Leprosy - Brazilian Ministry of Health
New cases of leprosy 2001-2014 according to municipality of residence in Acre state
Mun Resid AC	2001	2002	2003	2004	2005	2006	2007	2008	2009	2010	2011	2012	2013	2014	2001-2014	Estimated Pop	Coef
120001 Acrelândia	0	8	6	7	2	15	2	3	3	11	5	6	0	1	69	11156.8	61.8457
120005 Assis Brasil	2	5	2	0	1	6	1	3	7	5	2	4	3	1	42	5298.3	79.2707
120010 Brasiléia	13	14	14	6	4	17	10	7	3	5	5	2	2	0	102	20082.5	50.7905
120013 Bujari	0	2	2	0	2	6	2	2	7	3	4	1	3	0	34	7678.4	44.2801
120017 Capixaba	4	4	0	1	4	3	5	6	6	4	2	2	5	6	52	7720.4	67.354
120020 Cruzeiro do Sul	55	36	47	29	34	88	38	33	31	18	15	24	13	25	486	75166.2	64.6567
120025 Epitaciolândia	5	9	8	3	5	3	2	3	1	2	6	1	9	4	61	13875.7	43.9617
120030 Feijó	6	12	12	10	10	22	6	3	13	12	4	5	3	1	119	30708.3	38.7517
120032 Jordão	1	0	0	0	0	2	1	0	0	2	1	0	1	0	8	5941.6	13.4644
120033 Mâncio Lima	0	9	5	2	1	7	0	1	1	4	1	2	1	2	36	13966.4	25.7761
120034 Manoel Urbano	6	12	6	2	3	9	7	9	4	3	2	4	3	1	71	7497.7	94.6957
120035 Marechal Thaumaturgo	5	15	9	6	7	7	4	3	6	1	5	2	2	2	74	12447.1	59.4516
120038 Plácido de Castro	15	9	5	13	14	24	9	10	8	4	9	6	3	3	132	16594.6	79.5439
120080 Porto Acre	8	5	12	8	8	16	13	3	5	9	10	4	2	2	105	13836.9	75.884
120039 Porto Walter	9	5	5	12	24	16	8	3	5	8	4	1	2	11	113	8069	140.042
120040 Rio Branco	195	173	196	128	167	180	121	114	94	117	106	82	59	43	1775	311092	57.0571
120042 Rodrigues Alves	13	3	7	14	9	22	9	5	4	6	6	1	1	6	106	12501.4	84.7905
120043 Santa Rosa do Purus	3	0	0	3	2	1	1	0	0	0	3	3	0	0	16	3957.8	40.4265
120050 Sena Madureira	35	19	30	24	28	26	11	27	21	11	14	14	11	15	286	35443.9	80.6909
120045 Senador Guiomard	17	6	7	13	3	16	2	5	7	5	6	6	3	0	96	20055.1	47.8681
120060 Tarauacá	13	11	13	25	21	26	13	17	18	10	10	10	7	11	205	32719.6	62.6536
120070 Xapuri	8	6	9	6	9	27	16	12	11	13	16	4	10	3	150	14849.3	101.015
Total	413	363	395	312	358	539	281	269	255	253	236	184	143	137	4138
SINAN/SES/DVE/DERMATOLOGIA Situation in: 14 August 2018

## Sheet: New Cases < 15 2001 2014
Leprosy - Brazilian Ministry of Health
New cases of leprosy in individuals under 15 years 2001-2014 according to municipality of residence in Acre state
Mun Resid AC	2001	2002	2003	2004	2005	2006	2007	2008	2009	2010	2011	2012	2013	2014	2001-2014	Estimated Pop	Coef
120001 Acrelândia	0	0	1	1	0	3	0	1	0	2	0	0	0	0	0	11156.8	0
120005 Assis Brasil	0	0	0	0	0	1	0	0	0	0	0	1	0	0	0	5298.3	0
120010 Brasiléia	2	1	2	0	0	0	1	0	0	0	0	0	0	0	2	20082.5	9.95892
120013 Bujari	0	0	1	0	0	1	1	0	0	1	0	0	0	0	0	7678.4	0
120017 Capixaba	0	0	0	0	2	0	0	1	0	0	0	0	0	0	0	7720.4	0
120020 Cruzeiro do Sul	8	4	6	3	4	7	6	7	2	3	2	0	0	3	8	75166.2	10.6431
120025 Epitaciolândia	1	0	1	0	0	0	0	0	0	0	0	0	1	1	1	13875.7	7.20684
120030 Feijó	0	1	2	1	2	2	1	0	1	1	0	0	2	0	0	30708.3	0
120032 Jordão	0	0	0	0	0	0	0	0	0	0	0	0	0	0	0	5941.6	0
120033 Mâncio Lima	0	1	0	0	0	0	0	0	1	0	0	1	0	0	0	13966.4	0
120034 Manoel Urbano	0	2	0	0	0	2	0	0	0	0	0	0	0	0	0	7497.7	0
120035 Marechal Thaumaturgo	1	3	0	0	2	1	0	1	2	1	0	0	1	0	1	12447.1	8.034
120038 Plácido de Castro	1	1	0	1	2	3	1	2	0	0	0	0	0	0	1	16594.6	6.02606
120080 Porto Acre	1	0	1	0	2	2	0	0	1	2	3	0	0	0	1	13836.9	7.22705
120039 Porto Walter	1	0	0	1	4	3	1	1	1	2	0	0	0	3	1	8069	12.3931
120040 Rio Branco	18	17	11	18	14	12	12	9	8	14	15	7	5	0	18	311092	5.78607
120042 Rodrigues Alves	3	0	1	1	1	5	2	0	1	0	0	0	0	1	3	12501.4	23.9973
120043 Santa Rosa do Purus	0	0	0	1	0	0	1	0	0	0	1	0	0	0	0	3957.8	0
120050 Sena Madureira	5	2	0	1	5	5	0	3	1	0	0	2	0	1	5	35443.9	14.1068
120045 Senador Guiomard	2	0	0	1	0	1	0	0	1	1	0	2	0	0	2	20055.1	9.97253
120060 Tarauacá	1	1	3	1	2	2	4	3	3	2	1	1	3	1	1	32719.6	3.05627
120070 Xapuri	0	0	1	0	0	5	2	1	5	2	1	0	1	1	0	14849.3	0
Total	44	33	30	30	40	55	32	29	27	31	23	14	13	11	44
SINAN/SES/DVE/DERMATOLOGIA Situation in: 14 August 2018

## Sheet: Leprosy Recurrence 2001 2014
Hanseníase - Sinan NET
Recidiva de Hanseníase 2001 a 2014 segundo Mun Resid AC
Mun Resid AC	2001	2002	2003	2004	2005	2006	2007	2008	2009	2010	2011	2012	2013	2014	Total	Estimated Pop	Coef
120001 Acrelândia	0	0	0	0	0	0	0	1	0	0	0	0	0	0	1	11156.8	8.96314
120005 Assis Brasil	0	0	0	0	0	0	0	0	0	0	0	0	0	0	0	5298.3	0
120010 Brasiléia	0	0	1	0	2	2	0	0	2	1	0	0	0	0	8	20082.5	39.8357
120013 Bujari	0	0	0	0	0	0	0	0	0	0	0	0	1	0	1	7678.4	13.0235
120017 Capixaba	0	0	0	1	0	0	1	0	1	0	0	0	0	0	3	7720.4	38.8581
120020 Cruzeiro do Sul	3	2	3	7	0	0	5	5	3	2	6	1	3	1	41	75166.2	54.5458
120025 Epitaciolândia	0	0	0	0	0	0	1	0	0	0	0	0	0	0	1	13875.7	7.20684
120030 Feijó	1	1	1	0	1	1	0	0	0	0	0	0	0	0	5	30708.3	16.2822
120032 Jordão	0	0	0	0	0	0	0	0	0	0	0	0	0	0	0	5941.6	0
120033 Mâncio Lima	0	0	0	0	1	1	0	0	1	0	0	0	0	0	3	13966.4	21.4801
120034 Manoel Urbano	0	0	0	0	0	0	1	0	2	1	1	0	0	0	5	7497.7	66.6871
120035 Marechal Thaumaturgo	0	0	0	1	1	1	0	0	0	0	0	0	0	0	3	12447.1	24.102
120038 Plácido de Castro	1	0	0	0	3	3	1	1	0	0	0	0	0	0	9	16594.6	54.2345
120080 Porto Acre	0	1	0	1	2	2	0	0	1	0	2	0	0	0	9	13836.9	65.0435
120039 Porto Walter	0	0	1	1	0	0	1	2	0	0	1	0	0	0	6	8069	74.3587
120040 Rio Branco	13	13	12	7	9	9	5	6	8	7	7	8	6	2	112	311092	36.0022
120042 Rodrigues Alves	1	0	2	2	1	1	1	1	1	1	0	0	1	2	14	12501.4	111.987
120043 Santa Rosa do Purus	0	0	0	0	0	0	0	0	0	0	0	0	0	0	0	3957.8	0
120050 Sena Madureira	0	1	2	0	0	0	0	1	0	1	0	0	0	0	5	35443.9	14.1068
120045 Senador Guiomard	1	1	0	0	2	2	2	2	1	1	0	0	0	0	12	20055.1	59.8352
120060 Tarauacá	0	1	3	4	1	1	0	0	1	0	0	0	0	0	11	32719.6	33.619
120070 Xapuri	0	0	1	0	0	0	1	0	2	0	0	1	0	0	5	14849.3	33.6716
Total	20	20	26	24	23	23	19	19	23	14	17	10	11	5	254
SINAN/SES/DVE/DERMATOLOGIA Situação em: 14/08/2018															0

## Sheet: Population
Demographic Census (source: IBGE)
Mun Resid AC	Pop 2000 (Census)	Pop 2010 (Census)	Estimated Pop
120001 Acrelândia	7934	12538	11156.8
120005 Assis Brasil	3493	6072	5298.3
120010 Brasiléia	17013	21398	20082.5
120013 Bujari	5829	8471	7678.4
120017 Capixaba	5206	8798	7720.4
120020 Cruzeiro do Sul	67371	78507	75166.2
120025 Epitaciolândia	11019	15100	13875.7
120030 Feijó	26733	32412	30708.3
120032 Jordão	4459	6577	5941.6
120033 Mâncio Lima	11074	15206	13966.4
120034 Manoel Urbano	6370	7981	7497.7
120035 Marechal Thaumaturgo	8294	14227	12447.1
120038 Plácido de Castro	15161	17209	16594.6
120080 Porto Acre	11403	14880	13836.9
120039 Porto Walter	5486	9176	8069
120040 Rio Branco	252885	336038	311092
120042 Rodrigues Alves	8097	14389	12501.4
120043 Santa Rosa do Purus	2247	4691	3957.8
120050 Sena Madureira	29412	38029	35443.9
120045 Senador Guiomard	19766	20179	20055.1
120060 Tarauacá	26022	35590	32719.6
120070 Xapuri	11952	16091	14849.3
